# Supplementary material for: Impact of digital technology on herders’ grassland leasing-in decisions in Inner Mongolia, China
Source: PLoS One. 2025 Sep 9;20(9):e0331914. doi: 10.1371/journal.pone.0331914 (PMC12419633; doi:10.1371/journal.pone.0331914)
Supplement: S1 Data — (XLSX) [file pone.0331914.s001.xlsx]

## Sheet: Impact of DT on grassland
Digital Technology	Age	Health Status	Education	Political Status	Barn-feeding Duration	Non-pastoral Employment	Technology Promotion	Grassland Leasing-In‌	Regional Dummy	Strong Social Network	Dependency Ratio	Restriction -Based Policies	Incentive-Based Policies	Grassland Leasing-In Area	Per Capita Grassland Area	IV	Scale Efficiency	Per Capita Livestock Scale	Per Capita Livestock Income	Livestock Income Share	Weak Social Network	Grassland Rent	ln(Grassland Rent)	Digital Technology Tool Types	c_Strong Social Network	Digital Technology×Strong Social Network	c_Weak Social Network	Digital Technology×Weak Social Network	Unit Production Cost	type of production entity
0	64	1	9	0	9	1	0	0	31	14500	0.5	4	0	0	266.667	0.357143	0.427019	53.3333	0.666667	95.2381	5000	0	0	0	-941.253	0	1627.53	0	0.110606	0
0	63	2	9	0	12	0	0	0	27	10000	0	1	0	0	5	0.466667	0.866086	62.5	1.975	100	3440	0	0	0	-5441.25	0	67.5327	0	0.103056	1
0	53	1	5	0	7	0	1	1	23	20000	0	4	0	2400	950	0.241379	0.541102	100	8.4125	90.3356	1500	72000	11.1844	0	4558.75	0	-1872.47	0	0.11815	0
1	60	1	5	0	9	1	0	0	31	30000	1	4	0	0	200	0.357143	0.190071	38.75	0.525	22.5806	1980	0	0	1	14558.8	14558.8	-1392.47	-1392.47	0.102968	0
0	78	2	6	0	10	0	0	0	31	30000	0	2	2	0	1000	0.357143	0.548656	202.5	11.2875	100	4600	0	0	0	14558.8	0	1227.53	0	0.071536	0
0	60	1	12	0	7	0	0	0	24	3000	0	1	0	0	500	0.25	0.490303	60	2.21667	52.5692	3600	0	0	0	-12441.2	0	227.533	0	0.066782	0
0	41	1	9	0	7	0	0	0	24	13000	1	4	0	0	293.25	0.25	0.458724	77.5	4.075	100	3800	0	0	0	-2441.25	0	427.533	0	0.111213	0
0	46	1	9	0	6	0	1	1	27	5000	1	4	0	1500	450	0.466667	0.750915	112.5	4.9	75.0958	2000	12000	9.39274	0	-10441.2	0	-1372.47	0	0.0442	0
1	39	1	9.1	0	8	1	0	0	23	4000	1	2	0	0	2050	0.241379	0.676933	227.5	13.15	92.9329	2700	0	0	1	-11441.2	-11441.2	-672.467	-672.467	0.049363	1
1	35	1	12	0	9	0	0	0	23	35000	0.333333	2	0	0	775	0.241379	0.568868	97.5	4.35	100	2360	0	0	1	19558.8	19558.8	-1012.47	-1012.47	0.075026	1
1	40	1	5	0	10	0	0	0	16	6000	1	2	1	0	166.667	0.333333	0.685343	62.5	5.71	86.3843	3000	0	0	1	-9441.25	-9441.25	-372.467	-372.467	0.09125	1
1	49	1	9	1	7	0	0	0	12	45000	0.5	4	0	0	280	0.388889	0.667394	136.667	5.55333	100	4500	0	0	1	29558.8	29558.8	1127.53	1127.53	0.065005	1
1	33	1	5	0	9	0	1	0	9	10000	0	4	0	0	150	0.28	0.275768	90	1.1	100	2000	0	0	1	-5441.25	-5441.25	-1372.47	-1372.47	0.080367	0
1	44	1	9	0	8	1	1	0	12	15000	1	1	0	0	112.5	0.388889	0.290556	36.5	4.01	83.368	2320	0	0	1	-441.253	-441.253	-1052.47	-1052.47	0.151203	0
1	55	1	5	0	10	0	0	0	9	20000	0	2	0	0	161.5	0.28	0.657756	220	8.1	100	3600	0	0	1	4558.75	4558.75	227.533	227.533	0.051183	1
1	41	1	12	0	12	0	0	0	8	10000	1	0	0	0	100	0.5	0.997068	152.5	8.925	41.5621	3000	0	0	2	-5441.25	-5441.25	-372.467	-372.467	0.135531	1
0	42	1	10	0	8	0	1	0	8	20000	0.333333	2	2	0	75	0.5	0.642515	56.25	28.025	51.3984	3700	0	0	0	4558.75	0	327.533	0	0.367636	1
1	51	1	9	0	8.5	0	1	1	1	500	0	0	0	500	269	0.514286	0.392889	98.3333	5.05333	55.6126	3545	15000	9.61587	1	-14941.2	-14941.2	172.533	172.533	0.100492	1
1	50	1	12	0	12	0	1	0	2	10000	1	1	1	0	100	0.6	0.396495	56.25	2.425	50.5208	4600	0	0	1	-5441.25	-5441.25	1227.53	1227.53	0.119333	1
1	54	1	5	0	8	0	0	0	13	25000	0	2	0	0	250	0.481482	0.618945	86.6667	4.2	100	5000	0	0	1	9558.75	9558.75	1627.53	1627.53	0.131231	0
1	47	1	11	0	12	0	1	0	11	40000	2	3	0	0	85	0.375	0.976479	65.8333	8.5	100	5200	0	0	1	24558.8	24558.8	1827.53	1827.53	0.134916	1
0	57	1	5	0	6	0	0	0	13	5500	0	1	0	0	200	0.481482	0.394216	93.3333	5.22667	100	2500	0	0	0	-9941.25	0	-872.467	0	0.07675	1
0	33	1	11	0	9	0	0	0	7	1500	0.5	1	0	0	0.333333	0.394737	0.452137	55.6667	1.66667	40	2500	0	0	0	-13941.2	0	-872.467	0	0.077353	0
1	40	1	9	1	9	0	0	1	7	30000	1	3	0	2400	650	0.394737	0.521107	61.5	0.525	12.2807	3200	36000	10.4913	1	14558.8	14558.8	-172.467	-172.467	0.120581	1
0	35	1	9	0	8	0	0	1	1	26000	1	2	0	300	120	0.514286	0.261818	58.75	4.95	100	1200	1200	7.09091	0	10558.8	0	-2172.47	0	0.140953	0
1	58	1	12	0	0	0	0	0	1	16000	1	2	0	0	50	0.514286	0.481966	66.25	2.75	100	2780	0	0	1	558.747	558.747	-592.467	-592.467	0.3552	0
1	42	1	9	0	8.5	0	0	0	7	28000	0.5	0	0	0	366.667	0.394737	0.907601	103.333	7.86667	100	3500	0	0	1	12558.8	12558.8	127.533	127.533	0.089469	0
0	58	1	12	0	7	0	0	0	7	15000	0	2	0	0	260	0.394737	0.200089	25	1.2	28.5714	2000	0	0	0	-441.253	0	-1372.47	0	0.29908	0
1	63	1	9	1	12	0	0	0	6	10000	0.25	1	0	0	220	0.421053	0.939024	100	5.725	65.3166	5600	0	0	1	-5441.25	-5441.25	2227.53	2227.53	0.06658	1
1	40	1	12	0	5	0	1	1	22	15000	1	4	2	3500	925	0.5	0.997675	187.5	18.25	93.5897	4000	52500	10.8686	1	-441.253	-441.253	627.533	627.533	0.101299	1
1	30	1	12	0	8	0	0	0	6	30000	0	0	0	0	100	0.421053	1	322.5	52.6125	94.0433	3300	0	0	1	14558.8	14558.8	-72.4673	-72.4673	0.110646	1
1	54	1	12	0	12	0	0	0	9	15000	0	3	0	0	3.33333	0.28	0.975799	133.333	9.16667	9.00164	6900	0	0	1	-441.253	-441.253	3527.53	3527.53	0.566065	1
0	57	1	5	0	9	0	0	0	9	2000	0	4	1	0	300.5	0.28	0.139949	32.5	7.5	100	2200	0	0	0	-13441.2	0	-1172.47	0	0.272736	0
0	42	1	9	1	12	0	1	0	2	1000	0.5	3	1	0	0.333333	0.6	1	220	28.6467	34.0168	20000	0	0	0	-14441.2	0	16627.5	0	0.207499	1
0	49	1	6	0	12	0	1	0	4	800	0	2	0	0	233.333	0	0.673671	163.333	12.4983	89.9269	1200	0	0	0	-14641.2	0	-2172.47	0	0.143307	0
0	40	1	15	1	0	0	1	1	4	200	1	3	1	2000	725	0	0.729776	178.75	12.245	87.184	1200	20000	9.90354	0	-15241.2	0	-2172.47	0	0.103427	1
0	51	1	9	1	9	0	1	0	18	20000	0	3	1	0	366.667	0.266667	0.91554	175	9.2	85.1852	3400	0	0	0	4558.75	0	27.5327	0	0.039981	1
0	57	1	9	0	9	1	1	0	18	10000	0.5	2	0	0	433.333	0.266667	0.289205	28.3333	0.58	100	1200	0	0	0	-5441.25	0	-2172.47	0	0.112236	0
0	60	1	12	0	9	0	0	0	18	15000	0	2	1	0	600	0.266667	0.749863	106.667	1.79333	100	1200	0	0	0	-441.253	0	-2172.47	0	0.072555	0
0	43	1	9	0	9	1	0	0	14	20000	0	2	0	0	205	0	0.670191	135	11.7	100	5400	0	0	0	4558.75	0	2027.53	0	0.047115	0
0	55	1	9	1	0	1	0	1	14	600	0.5	3	0	8000	2719	0	0.788356	213.333	16.3567	100	2400	400000	12.8992	0	-14841.2	0	-972.467	0	0.111509	1
0	61	1	9	1	3	0	1	0	14	500	0.25	2	0	0	120	0	0.995355	83	5.28	68.75	5760	0	0	0	-14941.2	0	2387.53	0	0.07159	1
1	54	1	9	0	12	0	1	0	11	800	0.5	3	0	0	143.333	0.375	0.467161	25	2.97	53.1623	3600	0	0	2	-14641.2	-14641.2	227.533	227.533	0.235693	1
1	39	1	15	0	3	0	1	0	11	30000	0.5	2	0	0	317.667	0.375	0.960099	293.333	11.1773	100	6000	0	0	1	14558.8	14558.8	2627.53	2627.53	0.046761	1
0	54	1	9	0	3	1	1	0	13	15000	1.5	4	0	0	80	0.481482	0.15154	24.6	0.414	100	6000	0	0	0	-441.253	0	2627.53	0	0.10458	0
0	67	2	9	0	12	0	1	0	13	3000	0	0	0	0	67.5	0.481482	0.34662	43	0.61	19.6141	2400	0	0	0	-12441.2	0	-972.467	0	0.052778	0
0	69	1	9	0	9	0	0	0	12	20000	0	4	0	0	315	0.388889	0.339034	72.5	2.67	100	3600	0	0	0	4558.75	0	227.533	0	0.085931	0
0	59	1	6	0	9	0	0	0	12	20000	0	4	0	0	133.333	0.388889	0.27407	31.6667	2.21333	52.5316	3200	0	0	0	4558.75	0	-172.467	0	0.189421	0
0	54	1	6	0	12	0	0	0	9	25000	0	2	2	0	225	0.28	0.209093	55	5.324	59.6593	3600	0	0	0	9558.75	0	227.533	0	0.233233	0
0	50	1	9	1	12	0	1	0	9	10000	2	4	2	0	125	0.28	0.342989	30	0.931667	38.4584	3500	0	0	0	-5441.25	0	127.533	0	0.032346	0
1	40	1	9	0	12	0	1	0	21	30000	0.5	4	0	0	0.333333	1	0.208697	23.3333	0.3354	17.3298	2160	0	0	1	14558.8	14558.8	-1212.47	-1212.47	0.156814	0
1	44	1	9	1	5	0	1	0	21	30000	0.5	4	1	0	250	1	0.528288	71.6667	6.15333	36.729	3120	0	0	1	14558.8	14558.8	-252.467	-252.467	0.028902	0
1	39	1	6	0	12	0	1	0	19	50000	1	4	0	0	33.3333	0.454545	0.37695	17.8333	23.25	80.3502	7200	0	0	1	34558.8	34558.8	3827.53	3827.53	0.244946	0
1	43	1	9	0	4	1	1	0	1	10000	1	2	0	0	50	0.514286	0.521477	20	0.7925	17.3699	6000	0	0	1	-5441.25	-5441.25	2627.53	2627.53	0.111813	0
1	44	1	15	0	7	0	1	1	1	30000	1.5	3	0	700	160	0.514286	0.298478	35	1.17525	62.8056	9600	0	0	1	14558.8	14558.8	6227.53	6227.53	0.118952	1
1	55	1	9	1	7	1	1	0	1	20000	0	1	1	0	113.333	0.514286	0.446884	40	0.908	19.2863	960	0	0	1	4558.75	4558.75	-2412.47	-2412.47	0.079143	0
0	36	1	12	0	7	0	1	0	2	4000	0.5	3	1	0	116.667	0.6	0.964648	44.6667	10	100	2080	0	0	0	-11441.2	0	-1292.47	0	0.058598	0
1	49	1	9	0	7	0	1	1	13	5000	0	3	0	30	20	0.481482	0.733825	71.6667	4.27	49.3034	4600	500	6.21661	3	-10441.2	-10441.2	1227.53	1227.53	0.04892	1
0	52	1	9	0	7	0	1	1	13	60000	0	3	1	1000	400	0.481482	0.471459	93.3333	6.04	96.7949	4200	5000	8.51739	0	44558.8	0	827.533	0	0.053825	1
0	48	1	9	0	7	0	1	0	12	35000	0.333333	3	0	0	286.5	0.388889	0.718087	85.5	2.225	100	3000	0	0	0	19558.8	0	-372.467	0	0.028225	0
0	52	1	6	0	7	0	1	0	9	7000	0	3	0	0	75	0.28	0.188817	52.5	1.592	46.934	2000	0	0	0	-8441.25	0	-1372.47	0	0.049985	0
1	47	1	9	0	7	1	1	0	9	2000	0.5	3	0	0	233.333	0.28	1	377.333	27.5267	99.8187	1512	0	0	1	-13441.2	-13441.2	-1860.47	-1860.47	0.009652	1
0	50	1	12	0	7	0	0	0	9	500	2	3	0	0	100	0.28	0.856099	23.3333	0.214667	100	1200	0	0	0	-14941.2	0	-2172.47	0	0.124619	0
0	61	3	9	0	12	0	0	0	19	9000	0.666667	3	0	0	80	0.454545	0.426352	17.8	0.398	29.4815	2400	0	0	0	-6441.25	0	-972.467	0	0.114703	0
0	45	1	12	1	7	1	0	0	19	23000	0.5	3	0	0	76	0.454545	0.423174	33.3333	0.986667	47.8036	3000	0	0	0	7558.75	0	-372.467	0	0.076082	0
0	52	1	9	0	12	0	1	0	6	500	0	3	0	0	80	0.421053	0.515232	54	4.7	31.2223	1200	0	0	0	-14941.2	0	-2172.47	0	0.318938	0
1	56	2	6	0	7	0	1	1	1	5500	0.5	3	0	600	158.333	0.514286	0.882531	58.3333	6.40833	100	3360	21000	9.95233	1	-9941.25	-9941.25	-12.4673	-12.4673	0.070383	0
1	50	1	15	0	7	0	1	1	1	6000	0.666667	3	0	100	120	0.514286	0.733211	40.2	2.53	77.4648	5400	1000	6.90876	1	-9441.25	-9441.25	2027.53	2027.53	0.111557	1
0	55	2	9	0	7	0	1	1	1	14000	0	2	1	480	220	0.514286	0.457833	43	0.5925	100	720	5000	8.51739	0	-1441.25	0	-2652.47	0	0.046391	0
0	60	2	9	0	7	0	1	0	7	8400	0	4	0	0	325	0.394737	0.833715	123	49.75	94.3969	5600	0	0	0	-7041.25	0	2227.53	0	0.083376	0
0	52	1	9	0	7	0	1	0	7	8300	0	3	0	0	83.3333	0.394737	0.604307	32.8333	2.44513	32.4068	3000	0	0	0	-7141.25	0	-372.467	0	0.042254	1
1	54	1	6	0	7	0	1	0	7	13000	0	3	0	0	100	0.394737	0.817105	76.3333	1.95333	76.5013	2800	0	0	1	-2441.25	-2441.25	-572.467	-572.467	0.086583	0
1	43	1	15	1	8	1	1	0	27	25000	1	3	0	0	125	0.466667	0.335938	46	1.95358	61.9479	2800	0	0	1	9558.75	9558.75	-572.467	-572.467	0.107993	1
1	51	1	8	0	8	0	1	1	27	17000	1	2	1	2000	1100	0.466667	0.371436	49.25	2.41625	100	1000	20000	9.90354	2	1558.75	1558.75	-2372.47	-2372.47	0.044285	0
1	52	2	9	0	8	0	1	0	27	7000	0	3	0	0	346.667	0.466667	0.351628	36.6667	5.19523	73.1802	2720	0	0	2	-8441.25	-8441.25	-652.467	-652.467	0.098492	0
1	57	1	6	0	8	0	1	0	31	26000	0	3	2	0	300	0.357143	0.796111	250	6.05	80.6129	3816	0	0	1	10558.8	10558.8	443.533	443.533	0.046072	0
0	77	2	6	0	8	0	1	0	31	20000	0	3	0	0	315	0.357143	0.54165	74	3.265	91.5849	4800	0	0	2	4558.75	0	1427.53	0	0.072318	0
1	57	2	6	0	8	1	1	0	31	30000	0	3	0	0	380	0.357143	0.997061	603	28.8	72.1804	6828	0	0	1	14558.8	14558.8	3455.53	3455.53	0.054425	1
0	37	1	9	0	7	0	1	0	24	8000	0	3	0	0	666.667	0.25	0.219339	53.3333	2.22	79.0974	1320	0	0	0	-7441.25	0	-2052.47	0	0.065879	0
0	41	1	4	0	7	1	1	0	24	5000	1	2	0	0	330	0.25	0.367648	42.5	0.7585	57.7465	2500	0	0	0	-10441.2	0	-872.467	0	0.066299	0
0	55	2	8	0	7	0	1	0	23	34000	0.666667	2	0	0	420	0.241379	0.268473	47.2	1.3806	65.7241	4800	0	0	0	18558.8	0	1427.53	0	0.078224	0
0	49	1	6	0	7	0	1	0	23	28000	1	3	0	0	325	0.241379	0.251002	20.5	1.46	100	3840	0	0	0	12558.8	0	467.533	0	0.192415	0
0	50	1	12	0	7	0	1	0	23	50000	0.333333	3	2	0	650	0.241379	0.324569	45.5	0.95425	74.5945	4800	0	0	0	34558.8	0	1427.53	0	0.088879	0
1	60	2	12	0	7	0	1	0	23	50000	0	3	1	0	1500	0.241379	0.497336	146	6.1	100	1320	0	0	1	34558.8	34558.8	-2052.47	-2052.47	0.072227	0
1	43	1	8	0	8	1	1	0	24	20000	0.5	3	1	0	666.667	0.25	0.177295	33	1.65667	63.555	1788	0	0	1	4558.75	4558.75	-1584.47	-1584.47	0.204598	0
1	46	1	5	0	8	0	0	0	24	14000	0.5	1	0	0	500	0.25	0.457819	110	5.3	100	3380	0	0	1	-1441.25	-1441.25	7.53271	7.53271	0.08456	1
1	57	1	5	0	9	0	0	0	31	14000	0	2	0	0	286.667	0.357143	0.485585	68.3333	1.30667	28.634	2400	0	0	1	-1441.25	-1441.25	-972.467	-972.467	0.117611	1
1	64	2	8	0	9	0	0	0	31	6000	0	2	0	0	300	0.357143	0.889319	162.5	3.75	83.3333	2520	0	0	1	-9441.25	-9441.25	-852.467	-852.467	0.034674	1
1	50	3	8	0	8	0	1	0	30	20000	1	3	1	0	400	0.615385	0.311789	47.5	3.4	100	3400	0	0	1	4558.75	4558.75	27.5327	27.5327	0.059097	0
1	56	1	14	1	8	1	1	0	30	20000	0	4	2	0	210	0.615385	0.270596	40	3.23	64.1089	2520	0	0	1	4558.75	4558.75	-852.467	-852.467	0.150328	1
0	63	1	5	0	6	0	1	0	27	3000	0	1	0	0	650	0.466667	0.393709	87.5	3.245	100	1200	0	0	0	-12441.2	0	-2172.47	0	0.046115	0
1	44	1	8	1	6	1	1	0	27	5000	1	3	1	0	375	0.466667	0.271713	45	2.3175	67.3203	2800	0	0	1	-10441.2	-10441.2	-572.467	-572.467	0.045834	0
1	44	1	8	1	12	1	1	0	27	10000	1	3	2	0	105	0.466667	0.869467	181.25	23.925	96.1809	3000	0	0	1	-5441.25	-5441.25	-372.467	-372.467	0.109194	1
0	49	1	11	0	7	0	0	0	7	2000	0	3	3	0	207.5	0.394737	0.831119	90	4.33	81.2383	1000	0	0	0	-13441.2	0	-2372.47	0	0.045874	0
1	51	1	8	0	6	0	0	0	7	30000	0.333333	3	2	0	250	0.394737	0.590379	114.25	2.545	100	3200	0	0	1	14558.8	14558.8	-172.467	-172.467	0.070835	0
1	57	1	8	0	6	0	1	0	7	5000	0	3	0	0	373.333	0.394737	0.297574	46	2.88667	53.4964	2528	0	0	1	-10441.2	-10441.2	-844.467	-844.467	0.153093	0
1	69	2	1	0	4	0	1	0	1	5000	0	1	0	0	200	0.514286	0.159356	46.6667	1.205	80.602	1200	0	0	1	-10441.2	-10441.2	-2172.47	-2172.47	0.130049	0
1	47	1	8	0	4	0	1	0	1	60000	1	2	0	0	175	0.514286	0.872047	121.5	77.6175	99.2646	2800	0	0	1	44558.8	44558.8	-572.467	-572.467	0.256051	0
0	38	1	8	0	6	0	1	0	1	20000	1	1	0	0	175	0.514286	0.350286	55.75	2.615	100	2152	0	0	0	4558.75	0	-1220.47	0	0.100796	0
0	30	1	12	0	3	1	1	0	5	10000	0	3	1	0	600	0.25	0.333557	167	4.41	53.3898	3800	0	0	0	-5441.25	0	427.533	0	0.108266	1
0	42	1	8	1	6	1	1	0	7	3000	1	4	3	0	108.333	0.394737	0.266298	25	0.388333	20.1644	1500	0	0	0	-12441.2	0	-1872.47	0	0.098704	0
1	50	1	8	0	12	0	1	0	6	10000	0	2	2	0	0.333333	0.421053	0.577569	53.3333	4.43667	42.894	2498	0	0	1	-5441.25	-5441.25	-874.467	-874.467	0.073003	0
0	45	1	11	0	8	0	1	0	6	10000	0.5	3	1	0	100	0.421053	0.176414	46.6667	1.9	27.5362	2400	0	0	0	-5441.25	0	-972.467	0	0.095927	0
0	47	1	8	0	12	0	0	0	19	10000	0	3	0	0	100	0.454545	0.771651	53.6667	6.66667	100	1300	0	0	0	-5441.25	0	-2072.47	0	0.431846	1
1	67	2	8	0	8	0	1	0	19	15000	0.25	1	0	0	100	0.454545	0.814797	64	7.608	84.0849	4100	0	0	1	-441.253	-441.253	727.533	727.533	0.62417	1
1	52	2	8	0	0	0	1	1	18	20000	0.666667	3	1	3000	800	0.266667	0.901677	180.8	4.72	60.2041	4500	144000	11.8776	1	4558.75	4558.75	1127.53	1127.53	0.132281	1
0	57	1	8	1	8	1	1	0	18	10000	0	3	1	0	452.75	0.266667	0.523641	84.25	2.5	55.5556	1800	0	0	0	-5441.25	0	-1572.47	0	0.033598	0
1	48	1	13	1	12	1	1	0	10	80000	0.25	3	0	0	640	0.571429	0.453479	82	1.68	2.03709	5000	0	0	1	64558.8	64558.8	1627.53	1627.53	0.136751	1
0	50	1	11	1	8	1	1	0	10	6000	0	2	0	0	305	0.571429	0.286254	120	2.42	36.2819	2400	0	0	0	-9441.25	0	-972.467	0	0.067554	1
1	50	1	5	0	12	1	1	0	10	100000	0.333333	3	2	0	0.25	0.571429	1	100	32.25	20.1554	20000	0	0	2	84558.8	84558.8	16627.5	16627.5	0.447454	1
1	59	3	8	0	12	0	1	0	15	5000	0	3	3	0	0.5	0.6	0.147468	275	12.275	8.75379	24000	0	0	2	-10441.2	-10441.2	20627.5	20627.5	0.249102	1
0	45	1	8	0	7	0	1	0	13	16000	0.5	3	1	0	543.333	0.481482	0.264697	92	1.36667	16.5992	6000	0	0	0	558.747	0	2627.53	0	0.130587	0
0	43	1	5	0	12	0	0	0	9	15000	1.5	3	2	0	56	0.28	0.3875	28	1.752	94.6004	2440	0	0	0	-441.253	0	-932.467	0	0.088964	0
0	50	1	8	0	12	0	0	0	9	10000	0	4	1	0	205	0.28	0.317667	75	4.55	63.6364	2000	0	0	0	-5441.25	0	-1372.47	0	0.083576	1
0	33	1	9	0	9	1	0	1	17	25000	0	3	1	400	475	0.666667	0.390666	120	4.151	80.5863	1000	4000	8.2943	0	9558.75	0	-2372.47	0	0.099583	1
1	43	1	5	0	8	0	0	1	17	30000	2	1	1	50	109.167	0.666667	0.982005	110.833	3.67	100	3600	3000	8.0067	1	14558.8	14558.8	227.533	227.533	0.040304	0
1	34	1	12	1	8	1	1	0	23	70000	1	3	1	0	1550	0.241379	0.714484	195	0.665	28.3582	4056	0	0	1	54558.8	54558.8	683.533	683.533	0.320998	1
0	33	1	15	0	8	0	0	0	23	15000	0	2	1	0	460	0.241379	0.411465	80	6.66667	100	1440	0	0	0	-441.253	0	-1932.47	0	0.073638	0
1	56	1	5	0	8	0	1	0	25	20000	0	3	1	0	821	1	0.977043	330	14.7	100	2352	0	0	1	4558.75	4558.75	-1020.47	-1020.47	0.058556	1
0	40	1	5	0	4	0	0	0	23	12000	2	2	1	0	383.333	0.241379	0.239907	30	2	100	2000	0	0	0	-3441.25	0	-1372.47	0	0.108723	0
0	35	1	5	0	12	0	0	0	23	5000	0	2	1	0	0.333333	0.241379	0.397302	120	7.53333	100	2000	0	0	0	-10441.2	0	-1372.47	0	0.069653	0
0	45	1	5	0	4	0	0	0	23	12000	2	2	1	0	216.667	0.241379	0.416425	35	2.42433	100	2000	0	0	0	-3441.25	0	-1372.47	0	0.058839	0
1	43	1	8	1	4	0	1	0	27	15000	2	3	1	0	194.667	0.466667	0.477667	76.6667	2.73667	89.1422	2000	0	0	1	-441.253	-441.253	-1372.47	-1372.47	0.023252	1
0	51	1	8	0	4	0	1	1	27	30000	0	3	1	2000	766.667	0.466667	0.6208	220	11.86	91.2776	2400	24000	10.0859	0	14558.8	0	-972.467	0	0.01594	1
1	53	1	11	1	7	1	1	1	27	15000	0.333333	1	1	1000	370	0.466667	0.559824	37.5	3	100	2800	10000	9.21044	1	-441.253	-441.253	-572.467	-572.467	0.060323	0
0	67	1	8	0	10	0	0	0	31	800	0.333333	2	0	0	150	0.357143	0.781463	63.75	1.5625	71.4286	1500	0	0	0	-14641.2	0	-1872.47	0	0.033991	1
1	59	2	8	0	10	0	0	0	31	1000	0.333333	2	0	0	150	0.357143	0.262241	26.25	0.3775	43.0199	1800	0	0	1	-14441.2	-14441.2	-1572.47	-1572.47	0.075819	1
0	55	1	8	0	10	0	0	0	31	800	0.5	2	0	0	22.2222	0.357143	0.945533	32.2222	0.783333	100	2500	0	0	0	-14641.2	0	-872.467	0	0.067103	1
0	53	2	9	0	10	0	0	0	31	800	0.25	2	0	0	200	0.357143	0.684464	55	1.052	72.4518	1500	0	0	0	-14641.2	0	-1872.47	0	0.051498	1
0	43	1	9	0	7	0	1	0	24	35000	1	2	1	0	300	0.25	0.378358	75	2.485	100	1600	0	0	0	19558.8	0	-1772.47	0	0.059614	0
0	61	1	8	0	6	0	1	0	24	50000	0	2	1	0	400	0.25	0.603793	153.333	1.6	100	1200	0	0	0	34558.8	0	-2172.47	0	0.108308	0
1	34	1	9	0	7	0	1	0	1	30000	0.5	3	1	0	233.333	0.514286	0.737687	65.3333	2.46333	57.1539	7000	0	0	1	14558.8	14558.8	3627.53	3627.53	0.090077	1
1	68	1	6	0	4	0	1	0	2	5000	0.333333	2	1	0	46	0.6	0.073075	7.5	0.656188	29.9125	1600	0	0	1	-10441.2	-10441.2	-1772.47	-1772.47	4.03073	0
1	57	1	9	0	7	0	1	0	1	20000	0	3	1	0	133.333	0.514286	0.759478	40.8333	3.41167	92.2904	7000	0	0	1	4558.75	4558.75	3627.53	3627.53	0.140771	1
1	51	1	9	0	5	0	1	0	1	30000	1	3	1	0	250	0.514286	0.554589	90.5	3.465	82.9444	6000	0	0	1	14558.8	14558.8	2627.53	2627.53	0.097782	1
1	50	1	9	1	6	1	0	0	13	30000	1.5	4	1	0	85.6	0.481482	0.826553	84	3.885	100	3600	0	0	1	14558.8	14558.8	227.533	227.533	0.043671	1
1	39	1	12	1	6	0	0	1	3	15000	0.25	3	1	2000	520	1	0.80835	124	3.21	100	3800	100000	11.5129	1	-441.253	-441.253	427.533	427.533	0.111529	1
1	50	1	14	1	12	1	1	0	19	10000	0	3	3	0	20	0.454545	0.999442	56.6667	7.6	81.6619	2800	0	0	1	-5441.25	-5441.25	-572.467	-572.467	0.093294	1
0	44	1	9	0	4	0	1	0	13	10000	0	2	1	0	10.6667	0.481482	0.878303	136.667	6.8	83.6066	1800	0	0	0	-5441.25	0	-1572.47	0	0.085208	1
1	52	1	6	0	4	0	1	1	13	16000	0.4	3	1	100	52.8571	0.481482	0.242473	22.8571	0.460714	39.2097	2840	2000	7.6014	1	558.747	558.747	-532.467	-532.467	0.125765	1
1	50	1	9	0	5	0	0	0	13	15000	0	3	1	0	15	0.481482	0.694323	80	5.14	71.9888	1640	0	0	2	-441.253	-441.253	-1732.47	-1732.47	0.084779	1
1	56	1	12	0	12	0	1	0	19	50000	0.5	2	0	0	65	0.454545	0.854552	95	15	84.9057	2000	0	0	1	34558.8	34558.8	-1372.47	-1372.47	0.099449	1
1	56	1	6	0	12	0	1	0	19	15000	0.5	2	1	0	41.1111	0.454545	0.891265	40.2222	1.6	100	1140	0	0	1	-441.253	-441.253	-2232.47	-2232.47	0.095203	1
1	39	1	9	1	4	0	0	0	13	30000	0.5	2	1	0	200	0.481482	0.963233	123.333	6.14667	78.6689	3000	0	0	1	14558.8	14558.8	-372.467	-372.467	0.084195	1
0	50	1	9	0	9	0	0	0	20	13000	0.5	2	0	0	40	0.5	0.502821	30.6667	0.734667	100	2100	0	0	0	-2441.25	0	-1272.47	0	0.179883	1
1	45	1	9	0	4	0	0	1	6	20000	0	2	0	30	84.3333	0.421053	0.556203	93.3333	2.84	100	3000	18000	9.79818	1	4558.75	4558.75	-372.467	-372.467	0.065966	1
1	60	1	8	0	4	0	0	0	6	30000	0.333333	2	0	0	25	0.421053	0.705882	50	3.25875	60.5294	3450	0	0	1	14558.8	14558.8	77.5327	77.5327	0.02294	1
1	36	1	13	0	4	0	1	0	6	6000	0	2	3	0	86.6667	0.421053	0.976509	128	8.56667	100	4000	0	0	1	-9441.25	-9441.25	627.533	627.533	0.012383	1
1	28	1	16	0	4	0	0	0	30	15000	0	2	2	0	6.66667	0.615385	0.845065	49	3.50667	62.4703	4200	0	0	1	-441.253	-441.253	827.533	827.533	0.06258	1
1	64	1	12	0	4	0	1	0	9	1000	0.333333	2	0	0	0.125	0.28	0.290318	6.5	0.0375	2.43902	1400	0	0	1	-14441.2	-14441.2	-1972.47	-1972.47	0.126962	0
1	47	1	8	1	4	0	1	1	20	15000	0.666667	4	3	270	130	0.5	0.879371	80	1.8	100	4000	27000	10.2036	1	-441.253	-441.253	627.533	627.533	0.230554	1
1	32	1	16	1	4	1	1	1	7	15000	0	3	3	2000	762.5	0.394737	0.817585	174.75	8.5175	70.2909	4800	24000	10.0859	1	-441.253	-441.253	1427.53	1427.53	0.042014	1
0	30	1	11	1	4	1	1	0	7	5000	0	3	1	0	0.25	0.394737	1	127.75	6.225	86.1592	2000	0	0	0	-10441.2	0	-1372.47	0	0.052888	1
0	47	1	11	1	4	1	1	0	7	5000	1.5	3	1	0	0.2	0.394737	0.26396	20	0.098	100	3000	0	0	0	-10441.2	0	-372.467	0	0.16416	1
1	34	1	16	1	4	1	0	0	7	4500	0	1	1	0	125	0.394737	0.449501	75	1.5	55.5556	3000	0	0	1	-10941.2	-10941.2	-372.467	-372.467	0.039213	1
1	28	1	16	0	4	1	0	0	7	10000	0	1	1	0	30	0.394737	0.276802	27.5	1.0875	37.6623	3200	0	0	1	-5441.25	-5441.25	-172.467	-172.467	0.101435	1
1	43	1	15	0	5	0	1	0	1	1600	0.666667	3	1	0	112	0.514286	0.323982	57.8	2.296	65.6751	3800	0	0	1	-13841.2	-13841.2	427.533	427.533	0.339203	1
1	70	1	8	1	12	0	0	0	13	2000	0.2	0	1	0	0.166667	0.481482	0.33601	26.6667	1.93333	87.8788	1400	0	0	1	-13441.2	-13441.2	-1972.47	-1972.47	0.061588	1
0	53	1	8	0	6	0	0	0	5	18000	0	3	2	0	466.667	0.25	0.76749	233.333	5.2	83.871	3000	0	0	0	2558.75	0	-372.467	0	0.033064	1
0	43	1	11	1	9	0	1	1	5	4000	0.5	3	1	350	281.667	0.25	0.766771	169.333	9.29333	100	3500	7000	8.85381	0	-11441.2	0	127.533	0	0.057789	1
0	49	1	8	1	3	0	1	1	7	20000	0.5	3	1	2759	1012.67	0.394737	0.775079	142	2.84333	100	3200	150000	11.9184	0	4558.75	0	-172.467	0	0.10178	1
0	51	1	5	0	3	0	1	0	7	20000	0	3	2	0	166.667	0.394737	0.723038	73.3333	3.5	100	1800	0	0	0	4558.75	0	-1572.47	0	0.040055	0
0	50	1	11	0	6	0	1	0	18	10000	0.333333	3	3	0	487.5	0.266667	0.754805	120	3.4	100	2400	0	0	0	-5441.25	0	-972.467	0	0.066283	1
0	42	1	8	0	8	0	1	1	18	20000	0.5	3	1	400	593.333	0.266667	0.732489	237.333	7.04	100	1000	4000	8.2943	0	4558.75	0	-2372.47	0	0.067414	1
0	59	1	11	1	7	0	1	0	18	10000	0	1	1	0	300	0.266667	0.207137	43	1.18	49.5798	5000	0	0	0	-5441.25	0	1627.53	0	0.100037	0
0	28	1	15	0	3	0	1	0	15	30000	1	3	0	0	125	0.6	0.452601	92.5	5.018	66.7465	2400	0	0	0	14558.8	0	-972.467	0	0.168236	1
0	43	1	12	0	7	0	1	0	15	20000	1.5	4	3	0	86	0.6	0.44963	65	1.9	30.985	4000	0	0	0	4558.75	0	627.533	0	0.097375	1
0	43	1	13	1	3	0	1	0	10	3000	1	3	2	0	40	0.571429	0.21526	23.3333	1.96	36.5672	3400	0	0	0	-12441.2	0	27.5327	0	0.129947	1
0	41	1	8	0	8	0	1	1	10	10000	2	3	0	900	500	0.571429	0.987107	216.667	15.13	93.8004	8000	36000	10.4913	0	-5441.25	0	4627.53	0	0.189007	1
0	54	1	8	0	8	0	1	0	13	1000	0.333333	3	2	0	340	0.481482	0.307812	93	2.875	70.5521	1000	0	0	0	-14441.2	0	-2372.47	0	0.138907	1
0	69	1	5	0	3	0	1	0	13	2800	0.5	2	1	0	11.6667	0.481482	0.073299	4	0.0083333	4	4500	0	0	0	-12641.2	0	1127.53	0	0.300083	0
0	55	2	5	0	4	0	1	0	9	5000	0.25	2	0	0	76.6	0.28	0.142279	16	1.116	39.6307	5000	0	0	0	-10441.2	0	1627.53	0	0.315025	0
0	38	1	8	0	9	1	0	0	9	10000	1	3	2	0	100	0.28	0.269012	33.75	0.76	55.8824	2700	0	0	0	-5441.25	0	-672.467	0	0.081816	1
0	49	1	8	0	3	0	1	0	12	300	0.5	3	1	0	166.667	0.388889	0.017949	10	0.0833333	100	2000	0	0	0	-15141.2	0	-1372.47	0	0.484823	0
0	56	1	5	0	8	0	1	0	12	10000	0	2	1	0	400	0.388889	0.294685	80	6	82.7586	3000	0	0	0	-5441.25	0	-372.467	0	0.272675	1
0	43	1	8	0	3	0	0	0	12	20000	0.5	2	0	0	183.333	0.388889	0.222791	83.3333	3.56867	84.9278	2800	0	0	0	4558.75	0	-572.467	0	0.06933	0
0	41	1	7	1	12	1	1	0	19	30000	1	2	2	0	95	0.454545	0.66377	99.25	7.015	87.5234	5000	0	0	0	14558.8	0	1627.53	0	0.121393	1
0	50	1	5	0	12	0	1	0	19	20000	1	2	1	0	130	0.454545	0.768783	75	5.7375	100	3600	0	0	0	4558.75	0	227.533	0	0.056212	0
0	63	1	8	0	7	0	1	0	6	30000	0.333333	2	0	0	25	0.421053	0.779819	42.5	1.878	50.04	5000	0	0	0	14558.8	0	1627.53	0	0.170812	1
0	59	1	11	0	8	0	1	0	1	20000	0	1	1	0	93.3333	0.514286	0.704527	136.667	5.80333	82.6882	2000	0	0	0	4558.75	0	-1372.47	0	0.100432	1
0	54	1	8	1	8	1	1	0	1	10000	0.5	2	1	0	162.333	0.514286	0.249219	65	1.46	45.3416	3600	0	0	0	-5441.25	0	227.533	0	0.172882	0
0	40	1	8	0	10	0	0	0	1	7000	0.666667	2	1	0	120	0.514286	0.061833	34	0.166	18.7359	3600	0	0	0	-8441.25	0	227.533	0	0.153082	0
0	62	1	5	0	7	0	0	1	1	10000	0.5	2	1	200	166.667	0.514286	0.428341	40	1.06917	100	3300	2400	7.78364	0	-5441.25	0	-72.4673	0	0.160395	0
0	50	1	5	0	3	0	1	1	7	50000	0.333333	2	2	1000	525	0.394737	0.761328	118.5	0.0225	0.62112	2000	8000	8.98732	0	34558.8	0	-1372.47	0	0.099994	1
0	41	1	8	1	3	1	1	1	7	15000	1	3	2	150	75	0.394737	0.405114	42.5	1.121	42.266	2500	1500	7.31389	0	-441.253	0	-872.467	0	0.088929	0
0	41	1	8	0	8	0	1	0	27	30000	2	2	2	0	283.333	0.466667	0.480428	66.6667	1.95333	70.4327	6000	0	0	0	14558.8	0	2627.53	0	0.058437	0
0	55	1	11	0	12	0	0	0	30	5000	0	2	0	0	50	0.615385	0.354289	20.5	0.93	27.2727	1500	0	0	0	-10441.2	0	-1872.47	0	0.186496	0
0	38	1	8	1	3	0	1	0	27	30000	0.5	2	2	0	333.333	0.466667	0.909582	139.333	8.051	100	6000	0	0	0	14558.8	0	2627.53	0	0.02714	0
0	38	1	8	0	8	1	1	1	27	15000	0.333333	3	2	400	350	0.466667	0.281167	50	1.15	100	2320	2500	7.82445	0	-441.253	0	-1052.47	0	0.179294	0
0	41	1	8	0	8	0	1	1	30	15000	1	3	1	500	275	0.615385	0.281478	60	1.01625	79.4721	2000	1000	6.90876	0	-441.253	0	-1372.47	0	0.094218	1
0	44	1	8	0	6	0	1	1	31	7000	0.5	2	2	10000	3533.33	0.357143	0.69147	200	9.009	100	3400	70000	11.1563	0	-8441.25	0	27.5327	0	0.034771	0
0	55	1	5	0	9	0	0	0	31	30000	0	3	0	0	0.5	0.357143	0.094403	105	3.015	100	3000	0	0	0	14558.8	0	-372.467	0	0.276273	1
0	46	1	5	0	9	0	0	0	31	10000	1	3	0	0	75	0.357143	0.127921	31.75	0.1575	100	25000	0	0	0	-5441.25	0	21627.5	0	0.160287	0
0	57	1	5	0	9	0	0	0	31	5000	0	3	0	0	1250	0.357143	0.95663	353	17.203	100	3000	0	0	0	-10441.2	0	-372.467	0	0.058809	1
0	48	1	5	0	9	0	0	0	31	6000	1.5	3	0	0	300	0.357143	0.287764	30	0.48	100	5000	0	0	0	-9441.25	0	1627.53	0	0.191009	1
0	44	1	8	0	8	0	0	0	31	20000	0.5	2	2	0	400	0.357143	0.665568	187	9	100	3000	0	0	0	4558.75	0	-372.467	0	0.056025	1
0	40	1	11	0	8	0	1	1	24	20000	1	2	1	700	750	0.25	0.506342	141.75	4.8181	100	1560	20000	9.90354	0	4558.75	0	-1812.47	0	0.055171	0
0	59	1	8	0	7	0	1	0	24	30000	0.5	2	1	0	666.667	0.25	0.382334	123.333	3.19667	57.1173	3600	0	0	0	14558.8	0	227.533	0	0.057824	0
0	40	1	11	0	10	0	1	0	23	40000	1	2	0	0	600	0.241379	0.445984	74.25	1.761	100	6000	0	0	0	24558.8	0	2627.53	0	0.13565	1
0	35	1	5	0	8	0	0	0	23	20000	1	3	2	0	875	0.241379	0.871265	190	11.275	100	2000	0	0	0	4558.75	0	-1372.47	0	0.088913	1
0	54	1	5	0	10	0	1	1	23	30000	0	2	0	1000	1666.67	0.241379	0.123158	126.667	2.01333	100	3000	20000	9.90354	0	14558.8	0	-372.467	0	0.066574	1
0	50	1	12	1	7	0	1	0	4	10000	0.5	3	2	0	666.667	0	0.711652	113.333	4.33333	94.5455	2000	0	0	0	-5441.25	0	-1372.47	0	0.09126	1
0	36	1	12	1	6	0	1	1	4	4000	0.5	2	1	1500	250	0	0.818146	140	3.15	94.9749	3300	7000	8.85381	0	-11441.2	0	-72.4673	0	0.051824	1
1	55	1	12	1	8	0	1	1	18	10000	0	3	0	3000	800	0.266667	0.96818	148	27.664	96.8492	5000	85000	11.3504	1	-5441.25	-5441.25	1627.53	1627.53	0.152516	1
0	56	1	6	1	7	0	1	0	18	7000	0	2	1	0	0.25	0.266667	0.433416	75	1.6505	52.3885	4000	0	0	0	-8441.25	0	627.533	0	0.070627	0
0	33	1	16	0	7	0	1	0	18	2000	0.25	2	1	0	200	0.266667	0.948147	77	14.1	100	3000	0	0	0	-13441.2	0	-372.467	0	0.05079	1
0	60	1	9	0	7	0	1	0	14	10000	0	3	1	0	166.667	0	0.604446	45.8333	3.45	63.3028	1800	0	0	0	-5441.25	0	-1572.47	0	0.122977	1
0	42	1	16	1	12	1	1	0	11	5000	0.5	0	1	0	0.333333	0.375	1	110	8	86.3682	2000	0	0	0	-10441.2	0	-1372.47	0	0.016312	1
0	56	1	12	1	12	1	1	0	14	20000	0.5	3	2	0	66.6667	0	0.218145	20.8333	0.7	27.8146	2400	0	0	0	4558.75	0	-972.467	0	0.116939	1
0	58	1	12	1	12	1	1	0	11	15000	0.25	2	0	0	120	0.375	0.591637	118	4.2	88.2353	5000	0	0	0	-441.253	0	1627.53	0	0.067418	1
0	52	1	12	0	4	0	0	0	13	20000	0	3	1	0	656.333	0.481482	0.858576	131	6.90267	93.078	5000	0	0	0	4558.75	0	1627.53	0	0.129504	0
1	51	1	9	1	8	1	1	1	13	15000	0	2	0	720	256.333	0.481482	0.571649	156.667	5.41	63.6221	3450	14400	9.57505	1	-441.253	-441.253	77.5327	77.5327	0.09497	1
0	54	1	9	0	12	0	1	0	9	15000	0	2	2	0	160	0.28	0.330556	53.3333	2.35467	47.5242	2400	0	0	0	-441.253	0	-972.467	0	0.060305	0
0	52	1	9	0	9	0	0	0	12	5000	1	2	1	0	125	0.388889	0.391027	56.25	1.76	82.4356	3000	0	0	0	-10441.2	0	-372.467	0	0.067375	1
1	51	1	6	0	3	0	1	0	17	3000	0.5	2	1	0	66.6667	0.666667	0.336437	56.6667	1.13733	100	1950	0	0	1	-12441.2	-12441.2	-1422.47	-1422.47	0.111871	0
0	39	1	12	0	12	0	1	0	9	20000	1	2	1	0	25	0.28	0.45713	62.5	1.404	100	4000	0	0	0	4558.75	0	627.533	0	0.073906	0
0	50	1	6	0	12	0	0	0	6	20000	0	2	2	0	31.6667	0.421053	0.140137	20	0.812	19.5883	2400	0	0	0	4558.75	0	-972.467	0	0.213555	0
0	59	1	12	0	8	0	1	0	19	50000	0	2	2	0	185	0.454545	0.996972	140	27.5	100	3000	0	0	0	34558.8	0	-372.467	0	0.08563	1
0	46	1	9	0	7	0	1	0	19	10000	1.5	2	0	0	110	0.454545	0.320461	60	0.688	63.2353	5000	0	0	0	-5441.25	0	1627.53	0	0.059802	0
0	53	1	12	0	9	0	1	0	6	30000	0	3	2	0	100	0.421053	0.753185	80	5.255	77.0415	10000	0	0	0	14558.8	0	6627.53	0	0.102924	0
1	43	1	9	0	9	0	1	0	7	25000	1	2	0	0	375	0.394737	0.658358	66.25	12.5125	68.5616	6400	0	0	1	9558.75	9558.75	3027.53	3027.53	0.077076	0
0	59	1	5	0	3	0	1	0	1	6000	0	2	1	0	107.5	0.514286	0.548318	73.75	1.265	24.2569	2400	0	0	0	-9441.25	0	-972.467	0	0.09418	0
0	58	1	9	0	3	0	1	0	1	3000	0	2	1	0	112.5	0.514286	0.206178	25	0.815	89.071	2600	0	0	0	-12441.2	0	-772.467	0	0.157087	0
0	33	1	15	0	7	0	1	1	7	1000	0	2	2	300	150	0.394737	0.956684	91.25	5.01	100	2400	3600	8.18897	0	-14441.2	0	-972.467	0	0.054307	0
0	38	1	16	0	10	0	1	1	7	10000	0.666667	3	1	200	80	0.394737	0.246292	22	2.402	35.3131	3200	5000	8.51739	0	-5441.25	0	-172.467	0	0.114691	0
0	38	1	16	0	8	0	1	0	27	20000	2	3	1	0	210	0.466667	0.850834	68.3333	2.38333	82.659	4000	0	0	0	4558.75	0	627.533	0	0.053054	1
1	48	1	15	0	8	0	1	0	27	10000	2	2	2	0	85.3333	0.466667	0.480665	37.5	1.60958	100	2800	0	0	1	-5441.25	-5441.25	-572.467	-572.467	0.077122	1
0	39	1	6	0	9	0	0	0	27	10000	0.5	2	1	0	533.333	0.466667	0.304336	100	0.93	70.8122	2000	0	0	0	-5441.25	0	-1372.47	0	0.047703	1
0	52	1	12	0	8	0	1	0	30	10000	0	3	1	0	1133.33	0.615385	0.869286	102	5.38667	80.1587	3600	0	0	0	-5441.25	0	227.533	0	0.045448	0
0	44	1	9	0	8	0	1	0	31	6000	2	2	0	0	166.667	0.357143	0.709845	66.6667	3.33333	100	4000	0	0	0	-9441.25	0	627.533	0	0.13196	1
0	53	1	5	0	7	0	1	0	28	8000	0	2	1	0	50	0	0.713436	91.25	3.8025	83.5255	4000	0	0	0	-7441.25	0	627.533	0	0.089599	0
0	55	1	9	0	8	0	1	0	28	5000	0	2	1	0	125	0	0.593531	56.25	1.6	100	3000	0	0	0	-10441.2	0	-372.467	0	0.07044	1
0	48	1	9	0	7	0	1	0	24	20000	0.5	2	1	0	366.667	0.25	0.349601	88.3333	5.04233	100	5000	0	0	0	4558.75	0	1627.53	0	0.065338	0
0	47	1	12	0	7	0	1	0	24	6000	0.5	2	1	0	925.333	0.25	0.450357	103.333	8.86667	100	4000	0	0	0	-9441.25	0	627.533	0	0.080159	1
0	22	1	15	0	7	0	0	0	23	20000	0.25	3	0	0	200	0.241379	0.516087	58.6	2.3388	100	3000	0	0	0	4558.75	0	-372.467	0	0.1114	1
0	28	1	12	0	7	0	0	1	23	30000	0.25	3	1	1500	720	0.241379	0.329325	48	2.128	100	2000	87000	11.3737	0	14558.8	0	-1372.47	0	0.170176	1
0	58	1	5	0	7	0	0	0	23	8000	0.25	3	1	0	428	0.241379	0.425001	47.8	1.948	46.9624	2000	0	0	0	-7441.25	0	-1372.47	0	0.061046	0
0	54	1	12	0	7	0	0	0	23	12000	1	1	0	0	796	0.241379	0.406514	58.75	3.55863	85.0608	2400	0	0	0	-3441.25	0	-972.467	0	0.086954	1
0	42	1	9	0	2	0	0	0	23	20000	1	1	0	0	500	0.241379	0.250468	51.25	3.00309	100	2400	0	0	0	4558.75	0	-972.467	0	0.166029	1
0	54	1	9	0	2	0	0	0	23	20000	0	1	0	0	350	0.241379	0.294485	60.5	6.5027	100	2400	0	0	0	4558.75	0	-972.467	0	0.163677	0
0	64	1	6	0	2	0	0	0	23	20000	0	2	0	0	500	0.241379	0.343044	48.75	2.09628	100	4800	0	0	0	4558.75	0	1427.53	0	0.1784	0
1	45	1	9	0	7	0	1	0	24	7000	0.5	1	0	0	533.333	0.25	0.821196	176.667	5.37333	86.5736	9000	0	0	1	-8441.25	-8441.25	5627.53	5627.53	0.078161	1
1	54	1	9	0	7	0	1	0	24	3000	0.5	3	0	0	66.6667	0.25	0.444632	66.6667	3.73333	100	1430	0	0	1	-12441.2	-12441.2	-1942.47	-1942.47	0.113752	0
1	43	1	6	0	9	0	0	0	31	15000	1	3	1	0	150	0.357143	0.659306	97.5	7.431	24.4192	4200	0	0	1	-441.253	-441.253	827.533	827.533	0.201364	0
1	40	1	9	0	3	0	0	0	29	5000	0	1	0	0	100	0.333333	0.311082	80	1.215	33.61	2748	0	0	1	-10441.2	-10441.2	-624.467	-624.467	0.090445	1
0	33	1	8	0	3	0	0	0	29	13000	0.5	1	0	0	66.6667	0.333333	0.399034	74	1.87407	35.9885	4200	0	0	0	-2441.25	0	827.533	0	0.076674	0
1	41	1	9	0	6	0	1	0	30	20000	1.5	3	0	0	260	0.615385	0.537983	66	5.5824	100	4320	0	0	1	4558.75	4558.75	947.533	947.533	0.102429	1
1	59	1	14	1	6	1	0	0	30	15000	0.5	3	0	0	200	0.615385	0.834262	90	2.91	65.6885	2256	0	0	1	-441.253	-441.253	-1116.47	-1116.47	0.084004	0
1	52	1	9	1	3	1	0	1	27	10000	0.5	4	0	1000	730.667	0.466667	0.538014	123	6.493	99.6419	4100	15000	9.61587	1	-5441.25	-5441.25	727.533	727.533	0.069469	1
1	44	1	9	1	3	1	0	0	27	10000	1	3	2	0	158.75	0.466667	0.231951	31.25	2.10613	39.3218	3600	0	0	1	-5441.25	-5441.25	227.533	227.533	0.132698	0
1	54	1	4	0	3	0	0	0	27	15000	0	2	0	0	166.667	0.466667	0.482479	113.333	2.452	100	4600	0	0	1	-441.253	-441.253	1227.53	1227.53	0.108471	0
0	61	1	9	0	3	0	1	0	7	20000	0.333333	4	0	0	250	0.394737	0.529795	55.5	2.14469	60.3341	2440	0	0	0	4558.75	0	-932.467	0	0.066628	0
1	28	1	16	0	8	0	1	0	7	6000	0	2	2	0	216.667	0.394737	1	371.667	30.7067	100	3000	0	0	1	-9441.25	-9441.25	-372.467	-372.467	0.043996	1
1	37	1	16	0	8	0	0	0	7	5000	0.5	3	3	0	166.667	0.394737	0.528728	50	0.666667	21.7391	1992	0	0	1	-10441.2	-10441.2	-1380.47	-1380.47	0.099735	0
1	57	1	10	0	6	1	1	0	1	10000	1	3	0	0	87.5	0.514286	0.221458	22.5	0.00525	0.17025	2160	0	0	1	-5441.25	-5441.25	-1212.47	-1212.47	0.083805	0
0	60	1	9	0	6	1	0	0	1	8000	0	1	0	0	93.3333	0.514286	0.482241	46.6667	1.86892	47.779	3400	0	0	0	-7441.25	0	27.5327	0	0.102913	1
1	51	1	11	1	6	1	1	0	1	4000	0.666667	4	0	0	130	0.514286	0.726909	68.6	1.5421	33.0774	3360	0	0	1	-11441.2	-11441.2	-12.4673	-12.4673	0.053765	0
1	60	2	5	0	3	0	1	0	6	5000	0	3	1	0	33.3333	0.421053	0.973893	85	1.27	80.5497	1960	0	0	1	-10441.2	-10441.2	-1412.47	-1412.47	0.071326	1
0	56	1	5	0	3	0	0	0	6	5000	0	3	0	0	110	0.421053	0.724762	115	5.22363	100	3320	0	0	0	-10441.2	0	-52.4673	0	0.04619	0
1	46	1	9	0	9	0	0	0	19	25000	1.5	4	0	0	48	0.454545	0.985875	86	8.5452	100	3000	0	0	1	9558.75	9558.75	-372.467	-372.467	0.066798	1
1	38	1	6	0	9	0	1	0	19	5000	1	4	0	0	20	0.454545	0.569928	18.75	0.666	100	2400	0	0	1	-10441.2	-10441.2	-972.467	-972.467	0.153763	0
1	41	1	9	0	3	0	0	0	13	10000	1.5	3	0	0	240	0.481482	0.410609	61	2.3561	78.1174	2400	0	0	1	-5441.25	-5441.25	-972.467	-972.467	0.114143	1
1	51	1	8	0	3	0	1	0	13	8000	0	3	0	0	270	0.481482	0.791745	150	8.665	73.339	2760	0	0	1	-7441.25	-7441.25	-612.467	-612.467	0.067824	0
1	52	1	10	0	3	0	0	0	12	1000	1	4	0	0	160	0.388889	0.284584	50	2.228	100	1200	0	0	1	-14441.2	-14441.2	-2172.47	-2172.47	0.077262	0
1	58	1	16	0	7	0	1	1	12	10000	0	3	3	900	400.5	0.388889	0.634389	190	6.057	55.7889	3960	10000	9.21044	1	-5441.25	-5441.25	587.533	587.533	0.033228	1
1	55	1	9	0	3	0	0	1	9	3000	0	4	0	188	204	0.28	0.371702	132.5	1.9	100	3040	3760	8.23244	1	-12441.2	-12441.2	-332.467	-332.467	0.084525	0
1	52	1	14	1	3	1	0	0	10	30000	0.333333	4	1	0	177.5	0.571429	0.442676	64.25	1.75	12.963	2600	0	0	1	14558.8	14558.8	-772.467	-772.467	0.062171	0
1	50	1	9	0	12	0	0	0	10	5000	1.5	4	1	0	0.2	0.571429	1	97.6	12.48	94.5455	3100	0	0	1	-10441.2	-10441.2	-272.467	-272.467	0.099102	1
1	30	1	16	0	12	0	1	0	15	20000	0	4	2	0	100	0.6	0.913663	350	32.12	73.0609	4200	0	0	1	4558.75	4558.75	827.533	827.533	0.04153	1
1	54	1	9	1	12	1	1	1	15	6000	1	4	2	300	75	0.6	0.959776	105	4.23	55.2941	5200	3000	8.0067	1	-9441.25	-9441.25	1827.53	1827.53	0.0426	1
1	51	1	16	1	8	1	1	0	18	10000	1	3	2	0	237.5	0.266667	0.323127	30	1.74725	69.6324	2400	0	0	1	-5441.25	-5441.25	-972.467	-972.467	0.09327	0
1	40	1	16	0	8	0	0	0	18	25000	1	3	1	0	250	0.266667	0.441371	58.75	2.70087	96.4297	2400	0	0	1	9558.75	9558.75	-972.467	-972.467	0.039795	0
1	51	1	9	1	8	1	1	0	7	7500	0	4	0	0	216	0.394737	0.382462	22	2.98568	52.6048	2600	0	0	1	-7941.25	-7941.25	-772.467	-772.467	0.144055	1
1	37	1	16	0	8	0	1	0	7	12000	0.666667	3	1	0	40	0.394737	0.358499	23	0.74	18.9792	2600	0	0	1	-3441.25	-3441.25	-772.467	-772.467	0.137583	0
1	36	1	9	0	6	0	1	0	5	4000	0.666667	0	3	0	183	0.25	0.392831	20	4.4	97.3451	2400	0	0	1	-11441.2	-11441.2	-972.467	-972.467	0.196546	0
0	52	1	12	1	6	0	0	0	4	20000	0.5	0	0	0	343.333	0	0.429653	150	9.74792	100	1400	0	0	0	4558.75	0	-1972.47	0	0.065886	1
0	36	1	16	0	6	0	1	0	4	10000	1	0	2	0	1550	0	0.93681	262.5	7	100	1300	0	0	0	-5441.25	0	-2072.47	0	0.059647	1
0	48	1	12	1	6	0	1	0	1	20000	0	2	2	0	133.333	0.514286	0.541481	83.3333	3.82	86.4253	3000	0	0	0	4558.75	0	-372.467	0	0.094932	0
0	51	1	12	0	6	0	1	0	1	10000	0	2	2	0	33.3333	0.514286	0.985325	123.333	6.84333	100	5000	0	0	0	-5441.25	0	1627.53	0	0.071221	0
0	64	1	9	0	6	0	1	0	7	10000	0	2	2	0	500	0.394737	0.366302	140	1.41	65.2778	2000	0	0	0	-5441.25	0	-1372.47	0	0.063225	1
0	38	1	9	0	3	0	1	0	1	4000	1	2	2	0	67.5	0.514286	0.495317	40.5	0.9375	100	1850	0	0	0	-11441.2	0	-1522.47	0	0.145462	0
0	40	1	15	0	3	0	1	0	6	50000	1	2	2	0	28.5	0.421053	0.769338	100	1.1	23.4043	15000	0	0	0	34558.8	0	11627.5	0	0.22209	1
0	56	1	8	0	3	0	0	0	7	5000	0	2	2	0	300	0.394737	0.767059	133.333	6.61667	91.6859	3000	0	0	0	-10441.2	0	-372.467	0	0.04948	0
0	64	1	12	0	3	0	1	0	6	15000	0	2	2	0	100	0.421053	0.139474	40	4.2105	99.2574	700	0	0	0	-441.253	0	-2672.47	0	0.54895	0
0	35	1	9	0	3	0	1	0	7	30000	1	2	0	0	232.5	0.394737	0.90986	192.5	6.557	100	3000	0	0	0	14558.8	0	-372.467	0	0.026088	0
0	45	1	6	0	6	0	1	0	7	10000	1	2	2	0	375	0.394737	0.48314	95	3.4515	87.9027	3000	0	0	0	-5441.25	0	-372.467	0	0.069445	0
0	35	1	12	0	4	0	1	0	11	2000	0.5	3	2	0	166.667	0.375	0.999473	500	30.7333	100	1500	0	0	0	-13441.2	0	-1872.47	0	0.01738	1
0	52	1	8	1	6	0	1	0	9	10000	0	3	2	0	90	0.28	0.474439	70	1.61	61.6858	2500	0	0	0	-5441.25	0	-872.467	0	0.077661	0
0	66	1	12	0	12	0	1	0	12	1000	0	1	1	0	400	0.388889	0.348109	140	8.115	100	3000	0	0	0	-14441.2	0	-372.467	0	0.060071	0
0	62	3	9	0	12	0	0	0	9	2000	0	2	1	0	150	0.28	0.071323	10	0.01	100	600	0	0	0	-13441.2	0	-2772.47	0	0.2576	0
0	37	1	12	0	9	0	0	0	13	3000	1	2	0	0	70	0.481482	0.522056	53.5	1.575	36.4162	2000	0	0	0	-12441.2	0	-1372.47	0	0.09683	1
0	54	1	12	0	9	0	0	0	13	30000	0	3	1	0	400	0.481482	0.613158	183.333	8	100	2000	0	0	0	14558.8	0	-1372.47	0	0.090673	1
0	44	1	6	0	9	0	1	0	12	1000	0	2	0	0	300	0.388889	0.144533	100	2.62	100	2000	0	0	0	-14441.2	0	-1372.47	0	0.082814	0
0	59	1	8	0	4	0	1	0	14	300	0	3	0	0	400	0	0.742233	168.333	9.3	100	2200	0	0	0	-15141.2	0	-1172.47	0	0.049026	0
0	48	1	9	0	0	0	1	0	11	300	0	2	0	0	283.333	0.375	0.585167	146	8	99.4613	3000	0	0	0	-15141.2	0	-372.467	0	0.023694	0
0	52	1	9	0	9	0	0	0	11	20000	0.5	2	2	0	533.333	0.375	0.585527	116.667	3.57	100	5000	0	0	0	4558.75	0	1627.53	0	0.037383	0
0	58	1	9	0	9	1	1	0	14	30000	0	2	2	0	35	0	0.791483	70	4	100	2500	0	0	0	14558.8	0	-872.467	0	0.055601	0
0	54	1	5	0	9	0	0	0	31	300	0	2	2	0	250	0.357143	0.240902	35	0.5	100	900	0	0	0	-15141.2	0	-2472.47	0	0.1476	0
0	30	1	16	0	9	0	0	0	27	300	0	1	2	0	100	0.466667	0.350908	67.5	3.75	100	1600	0	0	0	-15141.2	0	-1772.47	0	0.138696	0
0	36	1	9	0	0	0	0	0	31	30000	0.5	1	2	0	233.333	0.357143	0.467082	33.3333	5.33333	76.9231	2000	0	0	0	14558.8	0	-1372.47	0	0.20326	1
0	58	1	7	1	9	0	0	1	30	100000	0	1	2	800	1064	0.615385	0.995013	352.5	27	100	1500	8000	8.98732	0	84558.8	0	-1872.47	0	0.053699	0
0	44	1	9	1	9	0	0	0	27	300	0.5	1	2	0	8	0.466667	0.800983	110	2.20667	49.403	1000	0	0	0	-15141.2	0	-2372.47	0	0.050376	0
0	52	1	9	0	5	0	1	0	27	10000	0	2	2	0	150	0.466667	0.66947	82.5	2.8	36.8421	3000	0	0	0	-5441.25	0	-372.467	0	0.081503	1
0	50	1	5	0	5	0	1	0	27	10000	0	2	2	0	20	0.466667	0.592207	30	0.8	100	3000	0	0	0	-5441.25	0	-372.467	0	0.162533	0
0	51	1	12	1	4	1	1	0	29	10000	0	3	3	0	126.667	0.333333	0.515469	75	3.33333	100	3000	0	0	0	-5441.25	0	-372.467	0	0.046396	0
0	48	1	9	0	12	0	1	0	19	15000	0.5	2	1	0	100	0.454545	0.360025	83.3333	0.833333	100	2000	0	0	0	-441.253	0	-1372.47	0	0.106643	1
0	40	1	15	1	4	1	1	0	18	400	0.5	3	3	0	566.667	0.266667	0.989222	180	10	71.4286	1000	0	0	0	-15041.2	0	-2372.47	0	0.034798	1
0	58	1	9	0	3	0	1	0	18	1000	0	2	2	0	326.667	0.266667	0.47827	125	3.87333	88.974	2000	0	0	0	-14441.2	0	-1372.47	0	0.082787	1
0	39	1	16	0	3	0	0	0	19	50000	1	2	2	0	125	0.454545	0.709647	90	5.15	100	2000	0	0	0	34558.8	0	-1372.47	0	0.13225	1
0	35	1	7	0	9	0	1	0	23	10000	1	2	2	0	325	0.241379	0.328657	62.5	1.5	100	1000	0	0	0	-5441.25	0	-2372.47	0	0.04664	1
0	45	3	0	0	10	0	0	0	23	600	0	2	2	0	750	0.241379	0.282643	100	8.47	100	3500	0	0	0	-14841.2	0	127.533	0	0.133539	1
0	53	1	6	0	9	0	0	0	24	300	0	3	1	0	43.3333	0.25	0.607564	66.6667	2.33333	100	600	0	0	0	-15141.2	0	-2772.47	0	0.050978	0
0	50	1	8	0	9	0	1	1	6	30000	0.666667	2	1	1000	500	0.421053	0.228228	60	1.636	6.00676	3000	30000	10.309	0	14558.8	0	-372.467	0	0.163988	1
0	57	2	9	1	12	1	1	1	22	10000	0.333333	2	1	130	200	0.5	0.764729	133	5.615	70.5845	3800	1300	7.17089	0	-5441.25	0	427.533	0	0.038358	1
0	41	1	9	0	3	0	1	0	16	20000	0.25	3	0	0	440	0.333333	0.797203	105.4	3.236	100	6000	0	0	0	4558.75	0	2627.53	0	0.049373	1
0	41	1	8	0	3	0	1	0	16	15000	1.5	3	0	0	30	0.333333	0.574732	60	5.218	91.576	2400	0	0	0	-441.253	0	-972.467	0	0.086647	1
0	45	1	11	0	3	0	1	0	9	20000	0.5	4	1	0	193.333	0.28	0.67862	138.333	7.68	83.965	2600	0	0	0	4558.75	0	-772.467	0	0.07468	1
0	38	1	11	1	3	1	1	1	9	20000	1	3	2	400	138.333	0.28	0.676176	58.3333	7.4	77.3465	5600	2000	7.6014	0	4558.75	0	2227.53	0	0.145133	1
0	37	1	12	0	3	0	0	0	13	4000	1	3	0	0	287.5	0.481482	0.434929	82.5	4.69725	86.3366	2000	0	0	0	-11441.2	0	-1372.47	0	0.118249	0
0	55	1	9	0	3	1	0	0	13	3000	0	3	2	0	98.5	0.481482	0.470822	62.5	3.85	100	2000	0	0	0	-12441.2	0	-1372.47	0	0.165969	0
0	61	3	9	0	3	0	0	0	12	30000	0	3	0	0	150	0.388889	0.510179	53.5	0.645	100	2500	0	0	0	14558.8	0	-872.467	0	0.082677	0
0	50	2	9	0	3	0	0	1	12	10000	1	2	0	300	300	0.388889	0.505182	96.25	2.365	100	2816	3000	8.0067	0	-5441.25	0	-556.467	0	0.050786	0
0	59	1	9	0	3	0	0	0	9	2000	0	3	0	0	400	0.28	0.149181	60	1.274	61.4272	2000	0	0	0	-13441.2	0	-1372.47	0	0.460829	0
0	52	1	9	0	3	0	0	0	9	5000	0.666667	3	0	0	120	0.28	0.248121	35	1.2	100	3000	0	0	0	-10441.2	0	-372.467	0	0.578674	0
0	52	1	9	1	12	1	1	0	19	20000	0.25	3	0	0	96	0.454545	0.987562	87.6	15.2456	97.1949	3500	0	0	0	4558.75	0	127.533	0	0.204234	1
0	53	1	15	0	12	1	1	0	19	40000	0.5	0	0	0	106.667	0.454545	0.825292	260	71	99.8172	6000	0	0	0	24558.8	0	2627.53	0	0.143092	1
0	56	2	9	0	12	0	1	0	19	5000	0	3	0	0	11	0.454545	0.287972	26	1.63667	100	8400	0	0	0	-10441.2	0	5027.53	0	0.270241	0
0	59	1	9	1	5	1	1	1	6	30000	0	3	0	200	163.75	0.421053	0.979084	90	4.913	37.74	2200	20000	9.90354	0	14558.8	0	-1172.47	0	0.060116	0
0	39	2	6	0	12	1	0	0	6	10000	1	0	0	0	30	0.421053	0.152694	3.75	0.15	3.31492	3000	0	0	0	-5441.25	0	-372.467	0	0.599547	0
0	37	1	12	0	3	0	1	0	7	3000	0	3	0	0	233.333	0.394737	0.507297	53.6667	1.81	100	4000	0	0	0	-12441.2	0	627.533	0	0.076477	0
0	54	1	9	0	3	0	1	0	7	30000	0	3	0	0	325	0.394737	0.522123	78.75	3.775	100	4000	0	0	0	14558.8	0	627.533	0	0.198397	1
0	52	1	6	0	12	0	0	0	7	15000	0.666667	3	0	0	123.6	0.394737	0.301281	12	3.6	100	2400	0	0	0	-441.253	0	-972.467	0	0.299817	0
0	56	3	6	0	3	0	0	0	1	5000	0	3	0	0	300	0.514286	0.204419	98	2.4475	100	2100	0	0	0	-10441.2	0	-1272.47	0	0.135502	0
0	54	1	9	0	3	0	0	0	1	10000	0	3	0	0	160	0.514286	0.457571	43.75	0.5975	100	3600	0	0	0	-5441.25	0	227.533	0	0.048043	0
0	45	1	6	0	3	0	1	0	1	10000	0.5	2	2	0	0.333333	0.514286	0.109728	11.6667	0.007	100	2000	0	0	0	-5441.25	0	-1372.47	0	0.335943	0
0	54	1	6	1	3	1	1	0	27	12000	0	3	0	0	0.25	0.466667	0.415621	63	1.81	75.1037	5000	0	0	0	-3441.25	0	1627.53	0	0.255915	0
0	55	1	6	0	3	0	0	0	27	10000	0	3	0	0	98	0.466667	0.418911	37	4.015	100	3400	0	0	0	-5441.25	0	27.5327	0	0.320642	0
0	46	1	9	1	3	1	1	0	27	10000	0.5	4	0	0	766.667	0.466667	0.277368	90.6667	2.053	100	4000	0	0	0	-5441.25	0	627.533	0	0.222182	0
0	59	2	12	1	3	1	0	0	30	7000	0.25	3	0	0	406	0.615385	0.386992	77	2.3578	100	4200	0	0	0	-8441.25	0	827.533	0	0.112523	0
1	44	1	0	0	3	0	1	1	30	30000	2	4	2	500	145.833	0.615385	0.788183	87.1667	7.0025	100	3700	2500	7.82445	1	14558.8	14558.8	327.533	327.533	0.099242	1
0	69	1	6	0	3	0	1	0	31	10000	0	4	2	0	1500	0.357143	0.747738	300	11.5	98.1229	1000	0	0	0	-5441.25	0	-2372.47	0	0.047993	1
0	46	2	6	1	3	1	1	1	31	15000	1	4	2	4000	1650	0.357143	0.988689	196.5	10.7665	83.3869	1300	5000	8.51739	0	-441.253	0	-2072.47	0	0.159349	1
0	38	1	9	0	3	0	1	0	31	10000	1	3	2	0	27.5	0.357143	0.83345	158.75	2.7875	100	3000	0	0	0	-5441.25	0	-372.467	0	0.273641	1
0	58	3	6	0	2	0	0	0	26	9000	0	4	0	0	1050	0	0.279119	27.5	0.03	100	3400	0	0	0	-6441.25	0	27.5327	0	0.166618	0
0	47	1	6	1	2	1	0	0	26	500	0.5	3	0	0	366.667	0	0.165861	61.6667	1.66	100	1000	0	0	0	-14941.2	0	-2372.47	0	0.091079	0
0	50	1	9	0	2	0	0	0	26	10000	0	3	0	0	0.5	0	0.215536	11.5	0.2625	100	1600	0	0	0	-5441.25	0	-1772.47	0	0.263478	0
0	55	1	6	0	2	0	0	0	26	15000	0	4	0	0	900	0	0.560279	80	1.63	100	4600	0	0	0	-441.253	0	1227.53	0	0.066369	0
0	59	1	12	0	2	0	0	0	23	20000	0	4	0	0	566.667	0.241379	0.417427	98.3333	0.343333	22.7373	3000	0	0	0	4558.75	0	-372.467	0	0.083736	0
0	53	1	9	1	2	1	0	0	23	300	0	4	0	0	750.667	0.241379	0.239709	35	0.9	100	700	0	0	0	-15141.2	0	-2672.47	0	0.222553	1
1	37	1	8	0	8	0	1	1	2	100000	1	3	2	3000	1975	0.6	0.900867	96.25	3.2	99.2248	6800	30000	10.309	1	84558.8	84558.8	3427.53	3427.53	0.189151	1
1	36	1	8	0	8	0	1	1	3	30000	0.666667	3	0	1500	380	1	0.994457	168	4.272	100	7180	30000	10.309	2	14558.8	14558.8	3807.53	3807.53	0.135662	1
1	52	1	8	1	12	1	1	0	19	15000	0.5	3	3	0	66.6667	0.454545	0.426152	133.333	2.48333	75.6345	6000	0	0	1	-441.253	-441.253	2627.53	2627.53	0.092022	1
1	56	1	8	0	8	0	1	1	12	20000	0	3	1	3000	2050	0.388889	0.681137	275	26	88.1356	4000	30000	10.309	1	4558.75	4558.75	627.533	627.533	0.066276	1
1	30	1	15	0	8	0	1	0	13	5600	0.5	3	2	0	0.166667	0.481482	1	100	7.55	100	5500	0	0	1	-9841.25	-9841.25	2127.53	2127.53	0.067479	1
1	53	1	9	0	12	0	0	0	13	15000	0.25	1	0	0	414	0.481482	0.564033	106	3.74	74.0888	9700	0	0	1	-441.253	-441.253	6327.53	6327.53	0.046787	1
0	48	1	11	1	7	1	1	0	13	30000	0.5	2	1	0	66.6667	0.481482	0.826795	120	3.925	79.6954	3000	0	0	0	14558.8	0	-372.467	0	0.049083	0
1	54	1	11	1	7	1	1	0	13	10000	0	1	1	0	333.333	0.481482	0.628711	150	6	88.67	3500	0	0	2	-5441.25	-5441.25	127.533	127.533	0.064698	1
1	61	1	5	0	7	0	0	0	12	3500	0	2	2	0	275	0.388889	0.195569	52.5	1.245	100	600	0	0	1	-11941.2	-11941.2	-2772.47	-2772.47	0.127817	0
1	61	2	8	0	7	0	0	0	12	6000	0	0	0	0	40	0.388889	0.376262	111	0.01	100	600	0	0	1	-9441.25	-9441.25	-2772.47	-2772.47	0.085171	0
0	40	1	6	1	7	1	1	0	9	5000	0.333333	1	2	0	69.75	0.28	0.325718	30	0.47	86.2385	3000	0	0	0	-10441.2	0	-372.467	0	0.082535	0
1	35	1	9	1	7	1	1	0	9	45000	0	0	0	0	641	0.28	0.218149	380	5	94.3396	3000	0	0	1	29558.8	29558.8	-372.467	-372.467	0.051093	0
1	66	1	9	0	7	0	1	0	19	10000	0	1	0	0	223.5	0.454545	0.618424	152.5	6.35	100	1000	0	0	1	-5441.25	-5441.25	-2372.47	-2372.47	0.073067	1
1	52	1	0	0	7	0	1	0	19	4000	0	0	1	0	13.3333	0.454545	0.2446	21.6667	0.04	100	1800	0	0	1	-11441.2	-11441.2	-1572.47	-1572.47	0.22264	0
1	52	1	8	0	7	0	1	0	6	5000	0	2	1	0	156.667	0.421053	0.778717	76	4.75	78.0822	2300	0	0	1	-10441.2	-10441.2	-1072.47	-1072.47	0.052869	0
1	41	1	8	1	7	1	1	0	1	5500	1	3	2	0	350	0.514286	0.166116	38	0.1855	17.0889	1200	0	0	1	-9941.25	-9941.25	-2172.47	-2172.47	0.07641	0
0	35	1	8	0	7	0	1	0	1	8000	0.5	3	1	0	280	0.514286	0.182893	38.3333	1.5	100	4000	0	0	0	-7441.25	0	627.533	0	0.142948	0
1	45	1	8	0	7	1	1	0	1	3000	1	3	1	0	112.5	0.514286	0.745157	43.25	1.4025	75.7085	5400	0	0	1	-12441.2	-12441.2	2027.53	2027.53	0.132046	0
1	52	1	8	0	7	0	0	1	1	1000	0	0	1	200	166.667	0.514286	0.999706	176.667	11	77.3921	4360	12000	9.39274	1	-14441.2	-14441.2	987.533	987.533	0.115749	0
1	46	1	11	0	7	0	0	0	7	10000	1	3	1	0	375	0.394737	0.96104	387.5	24.375	100	3000	0	0	1	-5441.25	-5441.25	-372.467	-372.467	0.107279	1
0	48	1	8	0	7	0	1	0	7	5000	0.5	3	1	0	106.667	0.394737	0.216507	19	0.666667	100	2200	0	0	0	-10441.2	0	-1172.47	0	0.473789	0
1	45	1	10	1	7	1	0	0	7	5000	0.5	1	2	0	266.667	0.394737	0.333546	73.3333	1.86667	60.8696	3600	0	0	1	-10441.2	-10441.2	227.533	227.533	0.124315	1
1	56	1	8	1	9	1	0	0	30	10000	0	2	0	0	62.5	0.615385	0.419586	41.25	1.8875	37.6559	3840	0	0	2	-5441.25	-5441.25	467.533	467.533	0.06608	0
1	46	1	8	0	8	1	0	1	30	20000	0.5	3	2	1600	666.667	0.615385	0.343453	100	5.6	24.4174	7200	16000	9.68041	1	4558.75	4558.75	3827.53	3827.53	0.114769	0
1	42	1	8	0	12	0	1	0	27	10000	1.5	0	0	0	31.4	0.466667	0.439754	35.6	1.47	78.6096	1000	0	0	1	-5441.25	-5441.25	-2372.47	-2372.47	0.177749	0
1	54	1	11	0	8	0	0	0	27	4000	0	3	1	0	141.667	0.466667	0.644192	53.3333	3.08	100	1368	0	0	1	-11441.2	-11441.2	-2004.47	-2004.47	0.106492	0
1	52	1	5	0	8	1	0	1	27	25000	0.166667	0	0	2000	457.143	0.466667	0.985392	72.7143	2.72286	36.1945	5000	50000	10.8198	1	9558.75	9558.75	1627.53	1627.53	0.096183	1
1	54	1	5	0	9	0	0	0	31	15000	0	1	0	0	700	0.357143	0.655308	216.5	2.8	100	3000	0	0	1	-441.253	-441.253	-372.467	-372.467	0.159224	0
1	51	2	5	0	9	0	0	0	31	20000	0	1	0	0	450	0.357143	0.70179	225	7.3	100	3000	0	0	1	4558.75	4558.75	-372.467	-372.467	0.093619	0
1	49	1	5	0	9	0	0	0	31	20000	0	1	0	0	400	0.357143	0.927384	314	8	100	2500	0	0	1	4558.75	4558.75	-872.467	-872.467	0.118626	0
0	48	1	11	0	7	1	0	0	24	9600	0.5	1	0	0	126.667	0.25	0.823214	116.667	11	87.8828	4600	0	0	0	-5841.25	0	1227.53	0	0.064736	1
1	49	1	5	0	8	0	1	1	23	50000	3	3	0	600	500	0.241379	0.922929	122	7.975	100	4670	15000	9.61587	1	34558.8	34558.8	1297.53	1297.53	0.034081	1
1	38	1	5	0	8	0	0	0	23	5000	0.5	0	1	0	733.333	0.241379	0.162722	40	0.883333	100	2080	0	0	1	-10441.2	-10441.2	-1292.47	-1292.47	0.169793	0
1	55	1	3	0	8	0	0	0	23	5000	0	0	1	0	460	0.241379	0.970586	102.6	10.208	100	4680	0	0	1	-10441.2	-10441.2	1307.53	1307.53	0.078531	0

## Sheet: Scale efficiency
Total pastoral production value	Pastureland	Capital expenditures	Labor
308000	800	166400	61000
484000	20	234600	91000
808000	3800	697000	54000
230000	800	309000	54000
990750	2000	473300	60500
378500	1500	157408	54000
664520	1173	568301	40500
931000	1800	261000	55500
1137000	4100	516500	47500
814000	3100	323500	55500
1050400	1000	549068	54000
804600	840	663150	84000
162000	300	144800	54000
276000	450	253056	48600
804000	323	410975	40500
2013000	400	2149500	141000
617400	300	848960	103500
526600	807	579900	54000
574500	400	671350	40500
618000	750	430600	81000
1664800	510	877820	84000
375200	600	239101	56000
427000	1	203750	46500
436800	2600	351330	110500
355000	480	530740	40500
545000	200	931650	72000
1010000	1100	249680	85000
112200	520	114140	54000
1066250	1100	694601	134000
2066000	3700	1426200	76500
2533000	200	977449	31000
1555000	10	2733500	93000
115000	601	189198	58000
2826200	1	1398310	305400
1046150	700	815050	54000
1425600	2900	817680	100380
1609000	1100	587100	62000
162200	1300	113400	54000
651300	1800	233290	77000
907400	410	209050	27000
1501600	8157	696180	77000
1620800	600	322350	54000
504000	860	537620	81000
2587060	953	745800	89000
162680	400	119265	27000
354850	270	167298	27000
272200	630	168440	54000
225600	400	230050	54000
206000	450	288700	48600
288750	750	88870	27000
115240	1	119250	27000
515400	750	101714	27000
220000	200	516601	129000
227550	200	73225	57000
378600	800	475550	54000
189850	340	60255	54000
1680000	700	361041	45000
295000	60	107236	54000
596500	1200	279110	54000
588100	1146	116700	40500
205940	300	181840	27000
2184400	700	216760	27000
60400	300	7001	81000
214000	400	89750	54000
185810	228	66472	54000
567600	240	590960	54000
1435000	950	408100	54000
626050	600	165429	54000
333200	880	111101	40500
1331800	1300	789050	81000
774800	500	136880	27000
442320	300	167790	81000
266060	500	177860	54000
449100	4400	135601	27000
368000	1040	114460	27000
915600	600	302420	54000
848200	1260	598300	56400
1175600	380	639500	137000
308050	2000	165835	27000
297100	1320	168915	54000
362484	2100	315600	54000
282200	1300	252100	54000
358800	2600	246000	54000
596950	3000	537665	18000
298700	2000	435800	56000
667400	1500	333240	54000
563600	860	450960	68000
1030000	1200	190400	54000
533000	1600	224100	27000
347960	420	201400	27000
315350	1300	166525	54000
423600	1500	189650	27000
2173800	420	1286120	209700
653000	830	153800	81000
876300	1000	414350	54000
233800	1120	257300	84000
198000	600	274503	40500
1779600	700	1638860	54740
493900	700	543100	23500
547250	1200	409410	42500
124200	650	139350	81000
444700	1	246500	28200
62700	300	86130	81000
864200	300	779752	81000
1773000	500	2350000	54000
2332000	4000	1787951	137000
639000	1811	190501	39000
619200	3200	2240761	204000
274600	610	229440	54000
6860000	1	6789000	234016
511100	1	2253100	326000
347600	1630	457260	81000
226800	280	147670	54000
297000	410	177600	40500
536670	950	406002	54000
1174800	655	323400	14700
861500	3100	1544550	70800
521000	1380	283915	54000
1116900	1642	619610	173000
354700	2300	265601	40500
573000	1	415251	54000
404000	1300	206601	54000
735300	1168	319000	27000
1161000	2300	222200	27000
336000	1480	107275	54200
700000	1200	159300	54000
381700	1200	347100	54000
673000	200	96350	108000
430200	1000	91900	54000
529600	1200	414400	27000
932000	1200	735600	51000
791600	1400	487540	114000
143000	368	2120840	54000
651800	800	468640	114000
615300	1000	532530	87000
669000	428	272020	71000
2457000	2600	1275160	90000
1066800	60	294500	67500
1096000	32	539300	54000
202000	370	261200	54000
799000	45	641200	27000
2620000	390	710500	141000
1262200	370	647851	54000
1084800	600	592500	117000
163700	120	137256	81000
384800	253	349416	81000
533000	200	223001	51000
975400	260	113385	27000
368900	20	106920	54000
66800	1	40101	27000
1193500	650	1743400	162000
1577800	3050	613000	81000
1404700	1	332900	54000
172400	1	120001	54000
276000	500	123001	54000
215300	120	234150	40500
489100	560	979700	54200
358000	1	237462	48600
713500	1400	184400	54000
1376450	845	611600	40500
2407750	3038	502770	52500
474500	500	93100	54000
908000	1950	367986	81000
2564000	1780	949440	69000
280000	1500	237050	40500
652000	500	893735	54000
553000	430	655878	54000
117600	240	246150	81000
2123100	3000	3649300	204000
478000	1360	621350	54000
20000	70	39831	40500
155100	383	511500	54000
216800	400	216750	54000
25000	500	177256	27000
401600	800	618320	54000
330000	550	189921	27000
1307600	380	1074240	40500
777800	520	255500	54000
928300	200	953720	81000
772600	280	478075	54000
318000	487	439415	40500
70500	600	424000	54000
410200	1000	578565	108000
1130500	2100	776040	54000
298000	300	134580	40500
585580	1700	266300	54000
177300	200	134775	54000
1004500	2000	270700	94500
303000	1400	359440	81000
409200	1100	353960	54000
1159500	10600	364900	54000
144200	1	602350	54000
90800	300	201500	54000
1856800	2500	532150	54000
267000	1500	301400	81000
1081300	1200	591200	54000
820400	3000	569991	54000
535200	2000	324300	54000
655000	2400	730001	54000
1150000	3500	987501	54000
152000	5000	423501	81000
1058000	2000	326872	56000
1298400	1500	468469	76800
1419500	4000	1955000	112500
465500	1	290900	40500
1299000	1000	311750	81000
894700	1000	585710	54800
600000	1	104951	42000
213000	400	209940	40500
992000	600	1432694	67500
684300	1969	422150	234000
892800	769	695600	46500
126800	480	56440	54000
238000	500	131750	58000
195200	200	169701	54000
220940	100	148325	54000
81500	190	253908	72000
1604000	370	248645	54000
280500	550	205025	54000
688600	400	464550	84000
933180	1500	303150	54000
566150	430	353550	54000
151400	450	167635	54000
619850	600	106700	108000
342500	400	330200	27000
820000	1260	322521	118000
400250	512	195300	55440
227250	1600	161100	55800
800400	3400	124500	54000
960000	1000	578300	72000
688500	200	413400	62000
517000	500	249750	61000
306800	1100	186250	54000
688000	2776	433001	66000
576210	1000	572329	87000
311440	3600	683710	181000
488900	2140	251980	54000
541500	3184	302600	54000
422750	2000	470200	54000
317900	700	265200	54000
389250	2000	379200	81000
1035400	1600	838200	40500
359000	200	306560	54000
1241200	600	1557200	63000
384200	200	347200	27000
427850	200	236400	27000
909600	1300	500525	54000
1026300	600	338985	54000
776100	2192	374300	63000
277400	635	479650	54000
554000	500	488200	54000
354700	1000	133850	54000
3394700	650	460320	108000
320000	500	117340	54000
115500	350	105419	54000
300100	280	161562	54000
630200	650	172255	54000
601300	100	159202	81000
382160	220	112396	54000
1541800	240	362150	54000
299500	80	163640	54000
654000	1200	393380	54000
732000	540	228400	58000
192000	320	69690	27000
1107000	1602	526375	54000
311200	408	237360	54000
469300	710	237660	54000
1558400	1	670180	54000
2644500	300	678150	81000
701250	300	179600	112000
205100	950	129540	54000
587000	1000	299001	54000
288400	1080	155821	54000
193700	200	152220	54000
500000	915	292510	54000
625000	1030	401093	54000
1928000	6200	1156226	134000
614900	400	516530	54000
1129800	100	278686	54000
505800	1000	336150	54000
403000	270	276225	54000
1005100	114	1799320	54000
838100	900	220000	54000
123200	200	383951	54000
1236100	930	255000	54000
829000	1500	406050	54000
1989000	500	508200	96000
283900	270	154160	54000
431000	800	357500	54000
30250	300	42221	27000
429750	280	274421	54000
984000	1200	1161300	74000
121840	300	89950	27000
1125600	1200	319250	54000
780200	850	340660	54000
631600	1600	225400	54000
320000	70	87201	54000
178000	500	155001	54000
289000	200	325000	54000
596000	700	549500	54000
1904950	2128	1452220	54000
622200	24	237700	54000
438900	300	164200	54000
250000	60	126200	54000
520000	380	237551	40500
375000	300	506175	54000
1456000	1700	736330	40500
468000	980	315900	81000
1031500	500	774900	54000
424550	1300	297800	54000
485000	1500	441750	54000
340000	130	166035	54000
325600	2500	1800600	87000
1019400	800	408880	58500
768500	2200	272602	81000
413400	150	256150	54000
737000	580	415050	66000
723600	830	563700	93000
674100	1150	434175	54000
327400	197	231700	54000
229600	300	62240	54000
545500	1200	242400	57000
194000	800	581795	57000
388000	600	1029900	54000
2305800	480	1213600	74000
4042500	320	1379000	124000
167200	33	240480	54000
927600	655	329320	114400
47000	120	75101	54000
268200	700	131481	81000
788100	1300	836100	54000
138000	618	133700	81000
196400	600	233400	54000
258500	640	112250	54000
53350	1	85001	54000
655500	1	1215940	54000
474800	392	557020	54000
423940	2300	811495	108000
662350	2030	575600	67500
1357100	875	780900	54000
1444000	3000	458500	54000
1593000	6600	2123100	31000
1151000	110	1975300	72000
116050	2100	72200	54000
176350	1100	176860	40500
20800	1	16681	54000
301650	1800	83150	54000
580650	1700	318300	54000
177000	2252	197800	69000
1838550	7900	965001	124000
1822000	1900	1649370	72000
581900	200	967410	54000
1302400	4100	772360	94000
2117900	1	907000	81000
810900	2070	475510	81000
713500	200	243020	54000
934600	1000	438099	54000
137900	550	147000	54000
235350	80	244200	54000
132200	279	63990	54000
347500	641	284400	27000
683300	447	392836	54000
165500	40	298620	54000
640300	470	161572	54000
99850	700	61582	27000
309250	840	233540	27000
331500	450	124310	148500
1490500	500	756430	182000
2765000	1500	3295430	234000
201000	320	349980	54000
480750	800	403680	40500
347500	250	203640	40500
525000	2000	868600	72000
413300	157	469427	54000
379000	425	136475	81000
1689000	3200	525450	108000
975300	1400	933380	54000
1047800	900	589960	56250
1820800	800	947962	56250
939000	380	387560	54400
1104750	2000	840335	36000
252800	2200	723951	63000
1518100	2300	515880	117000
